# Supplementary material for: Rapid and stable mobilization of CD8+ T cells by SARS-CoV-2 mRNA vaccine
Source: Nature. 2021 Jul 28;597(7875):268–73. doi: 10.1038/s41586-021-03841-4 (PMC8426185; doi:10.1038/s41586-021-03841-4)
Supplement: Supplementary file 4 — Source Data Fig. 1 [file 41586_2021_3841_MOESM4_ESM.xlsx]

## Sheet: Figure 1a
Calculated ex vivo fequencies of spike-specific CD8+ T cells
	A*01/S865-873					A*02/S269-277					A*03/S378-386
Time	Patient 1	Patient 2	Patient 3	Patient 4	Patient 5	Patient 1	Patient 2	Patient 3	Patient 4	Patient 5	Patient 1	Patient 2	Patient 3	Patient 4
BL	1e-06	1e-06	1e-06	1e-06	1e-06	1e-06	1e-06	1e-06	1e-06	1e-06	1e-06	1e-06	1e-06	1e-06
3-4	1e-06	1e-06	1e-06		1e-06	1e-06		1.17e-06	1e-06			1e-06	1e-06	1e-06
6-8	1e-06	1e-06	7.25e-06	3.68e-05	1e-06	2.75e-05		8e-06	1e-06	0.000248	6.46e-06	1.75e-05	9.65e-06	0.000124
9-12	3.15e-05	5.91e-05	6.94e-05	0.000381	1.31e-05	0.000237		0.000779	4.38e-05	0.000405	0.000264	0.000388	0.000362	0.0128
13-15	5.13e-05	4.49e-05	3.97e-05	0.00032	7.3e-05	0.000198	0.000258	0.000972	0.000259	0.000255	0.00107	0.00174	0.000111	0.00248
16-18				0.000171	2.29e-05		0.000179		0.000122	0.000117
19-21		1.11e-05					8.46e-05	0.00017						0.00186
3-4		1e-06	6.35e-06	7.84e-05	3.13e-05	1.87e-05	5.55e-05	9.07e-05	5.18e-05	0.000634			0.000427	0.008
5-6	0.000908	7.05e-05			0.00073			0.00692	0.00172		0.0114	0.00618
7-9		0.000197			0.000315				0.00103		0.00759		0.00443	0.046
13-16		9.11e-05	9.08e-05	0.000549	0.000186	0.000257	0.00543	0.00193	0.00131	0.00478	0.00503		0.00307	0.0147
28-30		4.16e-05	4.04e-05	0.000308	5e-05	0.000103	0.00212	0.00137	0.000296	0.00282	0.00152		0.000896	0.00198
55-58	1.47e-05	1.11e-05	2.44e-05	5.91e-05		0.000148	0.00141	0.00018		0.000912
80-120	1.07e-05	7.9e-06	2.77e-05	1.08e-05	1e-06	4.88e-05	0.00038	0.0004	0.000255	0.000325	0.00047	0.00019	0.000171	0.000797

## Sheet: Figure 1b
Expression of CD38, Ki-67, Tbet
Expression of CD38
	A*01/S865-873					A*02/S269-277					A*03/S378-386
Time	Patient 1	Patient 2	Patient 3	Patient 4	Patient 5	Patient 1	Patient 2	Patient 3	Patient 4	Patient 5	Patient 1	Patient 2	Patient 3	Patient 4
BL
3-4
6-8			90.9	100		100		84.6		96.9	83.3	75	100	97.5
9-12	91.9	95	98.3	100	100	100		97	100	98.5	98.2	96.9	100	85.2
13-15	86.5	96.3	96.8	96.4	100	97.5	98.8	92.5	98.5	85.2	98.5	85.6	92.2	71.4
16-18				94.7	95.5		92.7		98.2	57
19-21		64.3					87.3	80.4						48.1
3-4		50	100	96.4	90.5	96.2	85.7	87.2	79.4	93.7			98.5	98.9
5-6	99.3	95.2			99.4			99	98.7		99.4	98.3
7-9		97.6			98.3				90		93.9		98.9	94.1
13-16		68.4	90.8	79	83.3	84.6	79.9	84	57.3	54	75.9		76.7	44.4
28-30		20	52.6	26.7	37.5	39.8	31.7	22.7	4.51	14.2	25.7		17.1	20.4
55-58	18.8	0	29	16.9		17.3	22.9	16.5		7.79
80-120	0	0	20.6	10.6		18.2	12.1	1.81	8.18	9.41	6.33	1.1	2.83	8.55
Expression of Ki-67
	A*01/S865-873					A*02/S269-277					A*03/S378-386
Time	Patient 1	Patient 2	Patient 3	Patient 4	Patient 5	Patient 1	Patient 2	Patient 3	Patient 4	Patient 5	Patient 1	Patient 2	Patient 3	Patient 4
BL
3-4
6-8			90.9	100		100		69.2		93	66.7	66.7	100	97.5
9-12	94.6	90	93.2	92.2	100	99		96	100	83.3	97.7	97.6	97.5	88.7
13-15	70.3	48.1	83.9	76.3	83.3	69.8	83.5	74.6	83.1	43.2	86.1	85.3	66.7	87.8
16-18				57.3	63.6		38.8		48.2	10
19-21		14.3					17.7	30.9						43.3
3-4		33.3	87.5	67.9	57.1	73.1	39.3	84.6	46.1	86			97.4	96.2
5-6	92.5	88.7			90.2			95.8	93.2		95.2	92.9
7-9		84.4			38				65.4		64.1		83	87.7
13-16		8.86	16	23.5	4.3	13.6	12.1	17.7	11	4.07	46.2		39.5	13.8
28-30		0	0.57	0.8	0	1	1.34	2.36	3.01	0.36	3.4		4.23	1.3
55-58	0	0	0	0		0	0.71	1.31		0.93
80-120	0	0	2.94	0		0	0.72	0.77	0.91	2.09	2.26	0	0	1.1
Expression of Tbet
	A*01/S865-873					A*02/S269-277					A*03/S378-386
Time	Patient 1	Patient 2	Patient 3	Patient 4	Patient 5	Patient 1	Patient 2	Patient 3	Patient 4	Patient 5	Patient 1	Patient 2	Patient 3	Patient 4
BL
3-4
6-8			90.9	75		68.3		69.2		89.1	83.3	41.7	100	85
9-12	56.8	75	90.6	89.9	71.4	73.1		76.3	77.3	89.6	89.4	80	90.2	86.1
13-15	48.6	66.7	69.4	79.1	90.5	38.8	63.5	66	54.6	66.7	88.3	58.1	60.8	70.1
16-18				77.9	77.3		42.7		30.7	52
19-21		57.1					21.5	32.2						51
3-4	96.3	16.7	100	92.9	76.2	73.1	57.1	64.1	60.8	90.5			93.4	97.3
5-6		87.1			98.2			74.2	88.7		97	84.4
7-9		88.6			94.9				72.6		86.1		92.7	83.1
13-16		59.5	66.4	67.6	86	54.9	77.1	47.1	42.1	74.6	67.2		70.5	71.2
28-30		50	69.1	59	71.9	60.5	69.8	37.8	31.6	72.5	71.8		59.9	67.7
55-58	0	0	40.3	33.8		31.9	63	37.5		59.9
80-120	41.7	16.7	26.5	19.1		28	60.8	23.8	70	53.6	66.1	22	50	75.9

## Sheet: Figure 1d
Calculated ex vivo frequencies of spike-specific CD127+ CD8+ T cells
	A*01/S865-873					A*02/S269-277					A*03/S378-386
Time	Patient 1	Patient 2	Patient 3	Patient 4	Patient 5	Patient 1	Patient 2	Patient 3	Patient 4	Patient 5	Patient 1	Patient 2	Patient 3	Patient 4
BL
3-4
6-8		1.05e-06	2.17e-06	1.75e-05	1.32e-06	6.26e-06		4e-06	1.78e-06	8.98e-05			8.77e-07	3.41e-05
9-12	1.49e-05	1.65e-05	2.37e-05	0.000156	2.61e-06	6.43e-05		0.000284	1.62e-05	0.000101	4.12e-05	6.02e-05	2.39e-05	0.00158
13-15	1.76e-05	9.21e-06	6.03e-06	5.98e-05	1.26e-05	5.02e-05	4.09e-05	0.000403	9.27e-05	6.63e-05	0.000102	0.000278	8.44e-06	0.00059
16-18				4.67e-05	4.91e-06		3.65e-05		2.93e-05	2.87e-05
19-21		3.29e-06					2.29e-05	3.71e-05						0.000532
3-4				3.14e-05		4.3e-07	4.82e-06	5.06e-05	7.35e-06	5.22e-05			2.63e-05	0.000394
5-6	7.48e-05	4.51e-06			2.43e-05			0.000491	0.000122		0.000735	0.000198
7-9		8.23e-06			1.79e-05				0.0001		0.000355		0.000118	0.00126
13-16		1.26e-05	3.73e-06	7.01e-05	1.33e-05	1.04e-05	0.000318	0.000226	0.000171	0.00102	0.000215		0.000218	0.00103
28-30		2.7e-05	1.1e-05	5.97e-05	1.02e-05	1.35e-05	0.000168	0.000295	0.000199	0.000798	0.000111		0.000101	0.000361
55-58	1.13e-05	7.4e-06	1.05e-05	4.65e-05		6.08e-05	0.000311	9.97e-05		0.00037		7.16e-05
80-120	7.69e-06	7.37e-06	3.74e-06	1.24e-05		2.39e-05	0.000126	0.000417	0.000143	0.000191	0.000116	0.000122	5.08e-05	0.000241

## Sheet: Figure 1e
Calculated ex vivo frequencies of spike-specific TCF1+ CD8+ T cells
	A*01/S865-873					A*02/S269-277					A*03/S378-386
Time	Patient 1	Patient 2	Patient 3	Patient 4	Patient 5	Patient 1	Patient 2	Patient 3	Patient 4	Patient 5	Patient 1	Patient 2	Patient 3	Patient 4
BL
3-4
6-8	1.28e-06	1.05e-06	7.97e-06	1.84e-05	1.32e-06	2.19e-05		6.67e-06	8.91e-07	0.000144	5.96e-06	1.92e-05	2.63e-06	9.94e-05
9-12	3.2e-05	1.27e-05	4.12e-05	8.57e-05	3.92e-06	0.000139		0.000392	2.44e-05	0.000104	0.000246	0.000368	0.000164	0.00583
13-15	3.81e-05	1.15e-05	1.66e-05	9.29e-05	1.8e-05	0.000136	6.27e-05	0.000419	8.07e-05	0.000109	0.000477	0.00121	5.49e-05	0.000687
16-18				3.36e-05	9e-06		9.73e-05		6.64e-05	4.98e-05
19-21		5.75e-06					5.02e-05	0.000122						0.00089
3-4		3.56e-06	2.19e-06	3.14e-05	1.07e-05	8.6e-06	2.57e-05	2.53e-05	2.47e-05	0.000229			0.000216	0.0275
5-6	0.000218	3.84e-05			0.000107			0.00241	0.000422		0.00659	0.00199
7-9		5.41e-05			2.63e-05				0.000287		0.00242		0.000852	0.00364
13-16		5.32e-05	2.07e-06	0.00025	2.91e-05	0.000105	0.00185	0.00078	0.000503	0.00152	0.00159		0.000775	0.00297
28-30		1.3e-05	1.27e-05	0.000118	1.7e-05	3.8e-05	0.00044	0.00062	9.68e-05	0.000634			0.000285	0.000401
55-58	1.13e-05	8.33e-06	1.94e-05	2.84e-05		0.000114	0.000479	0.000122		0.000437		0.000101
80-120	9.4e-06	5.26e-06	1.16e-05	1.5e-05		4.02e-05	0.000162	0.000135	0.000145	0.000137	0.000198	0.000107	5.37e-05	0.000334
