# Supplementary material for: Rapid and stable mobilization of CD8+ T cells by SARS-CoV-2 mRNA vaccine
Source: Nature. 2021 Jul 28;597(7875):268–73. doi: 10.1038/s41586-021-03841-4 (PMC8426185; doi:10.1038/s41586-021-03841-4)
Supplement: Supplementary file 5 — Source Data Fig. 2 [file 41586_2021_3841_MOESM5_ESM.xlsx]

## Sheet: Figure 2a
Expansion capacity after in vitro expansion
	A*01/S865-873					A*02/S269-277					A*03/S378-386
Time	Patient 1	Patient 2	Patient 3	Patient 4	Patient 5	Patient 1	Patient 2	Patient 3	Patient 4	Patient 5	Patient 1	Patient 2	Patient 3	Patient 4
BL	0	0	0	0	0	0	0	0	0	0	0	0	0	0
3-4	0	0	0		0	0		1.50773	0			0	0	0.781037
6-8	0	3.17953	2.77572	2.16568	1.21967	2.98344		3.35495	3.19599	2.9138	2.40047	1.48714	0.717015	0.67811
9-12	3.4794	2.48734	2.74424	1.73485	2.00475	3.2972		3.25412	2.83897	3.176	1.10245	1.6902	2.67518	1.32671
13-15	2.31936	1.88945	2.3738	1.39293	2.77749	2.3738	2.71091	3.02759	3.04573	2.58568	1.19015	2.32795	3.21569	1.78588
16-18				1.84093	3.63153		2.66127		3.44012	3.26508
19-21		2.16181					2.16938	3.60016						1.62711
2-4		1.63302	2.45815	1.95328	3.06953	3.20027	1.57765	2.94617	3.44012	2.05976			3.22966	2.14295
5-6	2.68757	2.25858			2.4292			2.65121	3.83482		0.958053	1.72387
7-9		1.61706			2.72015				2.83501		1.20006		2.74859	1.41785
13-16		2.53336	2.66819	1.71765	3.6938	3.10806	1.57275	3.16096	2.23993	2.5908	1.39576		2.71705	1.5383
28-30		1.50315	2.93068	2.21386	2.48653	3.38805	2.46659	2.94464	2.83539	2.37531	2.01663		2.95398	2.83636
55-58	2.47777	2.79993	3.11835	3.10559		2.90938	3.12428	3.59588		3.43363
80-120	3.4167	3.44803	2.87996	2.75625	0	3.30987	3.25939	3.51705	2.74917	3.52149	2.92818	2.98335	2.86293	2.79366

## Sheet: Figure 2b
Expression of IFNy, TNF, CD107a
IFN-y+/tet
	A*01/S865-873					A*02/S269-277					A*03/S378-386
Time	Patient 1	Patient 2	Patient 3	Patient 4	Patient 5	Patient 1	Patient 2	Patient 3	Patient 4	Patient 5	Patient 1	Patient 2	Patient 3	Patient 4
BL
3-4
6-8		0.4763	0.32673	0.70292		0.50483		0.27972	0.375	0.57628	0	0		0
9-12	0.63718	0.56088	0.32648	0.75	0.5	0.64731		0.67003	0.50562	0.49047	0.41375	0.36356	0.58057	0.67933
13-15	0.32877	0.38603	0.25281	0.95513	0.3884	0.32468	0.56831	0.52423	0.2781	0.53715	0.39496	0.20449	0.21468	0.40942
16-18				0.71203	0.37704		0.22532		0.37704	0.38852
19-21		0					0.25116	0.37704						0.22248
2-4		0	0	0.33204	0.77078	0.55731	0.55789	0.5183	0.40953	0.49394			0.56877	0.67473
5-6	0.59638	0.41447			0.6047			0.61718	0.71337		0.67112	0.27206
7-9		0.74983			0.62925				0.72837		0.48772		0.20422	0.62429
13-16		0.53547	0.34006	0.50331	0.51182	0.54794	0.65331	0.39062	0.59541	0.73604	0.44545		0.53959	0.52259
28-30		0.58606	0.56014	0.40294	0.49117	0.62831	0.71553	0.42968		0.68887	0.5105		0.60046	0.62945
55-58	0.38739	0	0.43526	0.39423		0.33908	0.41141	0.66065		0.54869
80-120	0.04431	0.54295	0.36218	0.18841		0.49075	0.67629	0.08521	0.82819	0.6596	0.51673	0.20341	0.57768	0.70686
TNF+/tet
	A*01/S865-873					A*02/S269-277					A*03/S378-386
Time	Patient 1	Patient 2	Patient 3	Patient 4	Patient 5	Patient 1	Patient 2	Patient 3	Patient 4	Patient 5	Patient 1	Patient 2	Patient 3	Patient 4
BL
3-4
6-8		0.60694	0.44554	0.72993		0.78382		0.32867	1.05	0.65182	0	0		0
9-12	0.66045	0.44481	0.42817	0.74725	0	0.77254		0.66712	0.44494	0.61726		0.53362	0.64246	0.6938
13-15	0.36301	0.26486	0.47191	0.87821	0.40267	0.53562	0.6406	0.58895	0.32248	0.50237	0.51008	0.599	0.22613	0.63682
16-18				0.73418	0.62683		0.51392		0.62683	0.44985
19-21		0					0.55349	0.62683						0.53333
2-4		0	0	0.16022	0.74201	0.67936	0	0.58068	0.63218	0.45475			0.50664	0.83458
5-6	0.70653	0.36842			0.60358			0.56652	0.76116		0.78507	0.55323
7-9		0.69283			0.65394				0.85894		0.59947		0.3649	0.57275
13-16		0.35893	0.3882	0.40579	0.55927	0.47154	0.68819	0.3199	0.67481	0.76659	0.69823		0.45061	0.78258
28-30		0.84839	0.4965	0.34314	0.44876	0.57444	0.7719	0.43872		0.68048
55-58	0.51351	0	0.3299	0.34067		0.3521	0.54907	0.59783		0.51816
80-120	0	0.69309	0.12821	0.44203		0.56918	0.75017	0.14419	1.17407	0.60051	0.67652	0.47603	0.63469	1.19857
CD107a+/tet
	A*01/S865-873					A*02/S269-277					A*03/S378-386
Time	Patient 1	Patient 2	Patient 3	Patient 4	Patient 5	Patient 1	Patient 2	Patient 3	Patient 4	Patient 5	Patient 1	Patient 2	Patient 3	Patient 4
BL
3-4
6-8		0.38728	0	0.68613		0.69444		0.25874	0.41667	0.4708	0	0		0
9-12	0.46271	0.40584	0.35775	0.87637	0	0.74366		0.37695	0.24719	0.48816	0	0.57484	0.52626	0.58837
13-15	0.42466	0.13514	0	1.20513	0.38039	0.4771	0.62218	0.17849	0.19883	0.3942	0.41935	0.26617	0.24234	0.69498
16-18				1	0.23249		0.43882		0.23249	0.14807
19-21		0					0.39767	0.23249						0.37195
2-4		0	0	0.29282	0.38813	0.61723	0	0.23409	0.22519	0.45978			0.38671	0.80206
5-6	0.57543	0			0.58423			0.43626	0.41901		0.61978	0.37984
7-9		0.67511			0.39544				0.30185		0.44545		0.56379	0.68507
13-16		0.46161	0.31677	0.32314	0.16764	0.31924	0.49311	0.07354	0.17434	0.46921	0.37879		0.58412	0.88693
28-30		0	0.45921	0.30931	0.34276	0.37556	0.51554	0.12652		0.36137	0.50144		0.24073	0.4826
55-58	0	0	0.21856	0.32075		0.26008	0.37528	0.55095		0.22559
80-120	0	0.45013	0.28846	0		0.52466	0.81353	0.26473	1.11574	0.41732	0.61894	0.41386	0.57196	0.67095

## Sheet: Figure 2c
Polyfunctionality of the respective spike-specific CD8+ T cells comparing 9-12 dpp and 5-6 dpb
A*01/S865-873
	d9-12pp					d4-6pb
IFN-y+ TNF +	0.04396	0.07259	0.09528	0	0.17271	0.22368	0.11672	0.16627
CD107a+ IFN-y+	0.08791	0.03034	0.07742	0	0.00299	0.01053	0.0725	0.02941
CD107a+ TNF+	0.08516	0.08732	0.00909	0	0.02181	0.00197	0.05462	0.12442
CD107a+ IFN-y+ TNF+	0.61264	0.22014	0.34365	0	0.45398	0.07895	0.39772	0.38216
A*02/S269-277
	d9-12pp				d4-6pb
IFN-y+ TNF +	0.00264	0.08816	0	0.02068	0.05041	0.08547	0.08969
CD107a+ IFN-y+	0.00379	0.02903	0.08202	0.03942	0.03471	0.08352	0.061
CD107a+ TNF+	0.01092	0.11171	0.01648	0.02342	0.04001	0.0419	0.03515
CD107a+ IFN-y+ TNF+	0.02752	0.49403	0.25468	0.29313	0.29477	0.24749	0.25
A*03/S378-386
	d9-12pp				d4-6pb
IFN-y+ TNF +	0.06399	0.1125	0.13454	0.15642	0.09984	0.20407	0.06916	0.19077
CD107a+ IFN-y+	0.01432	0	0.03583	0.03799	0.13022	0.10746	0.02009	0.08245
CD107a+ TNF+	0.15184	0.0275	0.03307	0.07263	0.13022	0.07239	0.1431	0.03983
CD107a+ IFN-y+ TNF+	0.27115	0.2875	0.49871	0.34872	0.14079	0.33731	0.58194	0.19758
