# Supplementary material for: Rapid and stable mobilization of CD8+ T cells by SARS-CoV-2 mRNA vaccine
Source: Nature. 2021 Jul 28;597(7875):268–73. doi: 10.1038/s41586-021-03841-4 (PMC8426185; doi:10.1038/s41586-021-03841-4)
Supplement: Supplementary file 6 — Source Data Fig. 3 [file 41586_2021_3841_MOESM6_ESM.xlsx]

## Sheet: Figure 3a
Calculated ex vivo frequency of spike-specific CD4+ T cells
	DRB1*15:01/S236
Time	Patient 1	Patient 2	Patient 3	Patient 4	Patient 5	Patient 6	Patient 7	Patient 8
BL	0.00028402	0.00040627	0.00031416	0.00052452	0.00015346	0.00020793	5e-05	5e-05
3-4	0.00069674	0.0003939				0.00035278	0.00030324	5e-05
6-8	0.00074299	0.00023748	0.00039906	0.00057476	0.00040734	0.00055938
9-12	0.00054497	0.00023689	0.00080363	0.00296288	0.00035101	0.00117689	0.00107865
13-15	0.00067709	0.0007128	0.00088796	0.00508245		0.00089961	0.00211
16-18			0.00072993	0.00788118	0.0002721			5e-05
2-4		0.0004508	0.00047801	0.00224415	0.00035767	0.0012944		5e-05
5-6	0.00043434	0.0003972	0.0010029		0.00055588
7-9			0.00122809		0.00038687		0.00317079
13-16		0.00097485	0.00099699		0.00016853			5e-05
28-30		0.00103977	0.00083116	0.00389281	0.00025857	0.00177521	0.00200917	5e-05
55-58	0.00072894
84-86	0.00041528

## Sheet: Figure 3b
Expression of ICOS/CD38, Ki-67
ICOS/CD38
	DRB1*15:01/
Time	Patient 1	Patient 2	Patient 3	Patient 4	Patient 5	Patient 6	Patient 7
BL			0	0		0
3-4	0	0				0
6-8	41.7	33.3	75	23.1	0	5
9-12	61.5	22.2	41	80.4	0	65.6	62.5
13-15	42.9	66.7		47		40	38.6
16-18			45.5	40.9	11.1
2-4		11.1	21.4	43		60.9
5-6	44.4	20	62.5		18.8
7-9			39.5		20		35.7
13-16		23.1	21.7		10
28-30		4.55	0	1.72	16.7	3.45	1.47
55-58	0
84-86	0
Ki-67
	DRB1*15:01/S236
Time	Patient 1	Patient 2	Patient 3	Patient 4	Patient 5	Patient 6	Patient 7
BL			0	0		0
3-4	22.2	0				0
6-8	50	33.3	75	23.1	0	25
9-12	53.8	22.2	38.5	87.6	18.2	53.1	78.1
13-15	50	20		38.3		45	43.9
16-18			9.09	19.6	11.1
2-4		22.2	14.3	28		78.3
5-6	33.3	20	43.8		37.5
7-9			16.3		26.7		44.6
13-16		11.5	8.7		0
28-30		0	6.25	0.86	0	10.3	1.47
55-58	0
84-86	0

## Sheet: Figure 3c
Specific % tfh or % th1 of ICOS+CD38++CD4 T cells [day 9-12]
	TFH	Th1-like
Patient 1	12.5	25
Patient 2
Patient 3	0	93.8
Patient 4	2.56	48.7
Patient 5
Patient 6	4.76	81
Patient 7	0	95
Specific % tfh or % th1 of Ki-67+CD4 T cells [day 9-12]
	TFH	Th1-like
Patient 1	14.3	28.6
Patient 2
Patient 3	0	100
Patient 4	3.53	49.4
Patient 5
Patient 6	5.88	76.5
Patient 7	0	96

## Sheet: Figure 3d
Serum anti-SARS-CoV-2 S1 IgG
	BL	3-4	6-8	9-12	13-15	16-18	19-21	2-4	5-6	7-9	13-16	28-30	55-58	84-86
Patient 1	1.14867	1.0585	2.55578	81.5584	391.936				3000				770.656
Patient 2	3.4688	4.00512	4.53344	25.2986	55.328		84.8768	85.7184	544.512	1838.66	3000	1371.84	837.6
Patient 3	2.72678	2.54198	2.17843	61.408	515.104			679.744			3000	3000	3000	1609.73
Patient 4	1		8.2976	77.0112	64.5056	733.088		770.752			3000	3000	3000	1223.46
Patient 5	4.14528				116.646	398.048	372.192	473.536			3000	3000	1360.83	1007.62
Patient 6	0	36.3296	1	165.955	460.416		515.904	853.888	3000		3000	3000	3000
Patient 7	1	1	1	3.2176	28.144	19.8573		28.8266	422.72	880.416	433.472	310.781	362.72
Patient 8	1.62221		2.55757	168.371	382.4	444.992		595.936			3000	1761.09	1161.25	966.88

## Sheet: Figure 3e
Neutralization of B.1
	Patient 1	Patient 2	Patient 3	Patient 4	Patient 5	Patient 6	Patient 7	Patient 8	Patient 9
BL		4	4	5.19465	4	4		4	4
6-8	4		4		4	4	4	4	7.23871
13-15	7.57461	5.42052	4	7.36889	8.11653		7.66114	4	6.2775
19-21		7.24554				5.922
2-4	8.35031	7.28353	5.81662	7.74321			8.28553	4	7.71294
5-6			9.27677		9.54811	8.22929		7.91568
13-16	10.1537	10.2767	10.9339	11.014		9.59842	11.1483	8.12352	12
28-30	9.52625	10.0623	10.7082	10.2254		9.19358	12	6.97362	11.4025
55-58	9.73036	9.185	10.2174	8.33213		7.044	10.4704	7.018	9.745
84-86	8.49051	8.39252		8.41865	7.28814		8.52404

## Sheet: Figure 3f
% of spike-specific B cells for S1 and RBD epitope
	S1								RBD								S1										RBD
	Patient 1	Patient 2	Patient 3	Patient 4	Patient 5	Patient 6	Patient 7	Patient 8	Patient 1	Patient 2	Patient 3	Patient 4	Patient 5	Patient 6	Patient 7	Patient 8	Patient 1	Patient 2	Patient 3	Patient 4	Patient 5	Patient 6	Patient 7	Patient 8	Patient 9	Patient 10	Patient 1	Patient 2	Patient 3	Patient 4	Patient 5	Patient 6	Patient 7	Patient 8	Patient 9
BL	0.021	0.02	0.032	0.032	0.059	0.049	0.015	0.026	0.039	0.024	0.034	0.041	0.028	0.041	0.032	0.027
13-15	0.06	0.079	0.095	0.023	0.04	0.057	0.067	0.022	0.014	0.061	0.057	0.063	0.043	0.07	0.036	0.04
16-18		0.053		0.038						0.027		0.046
19-21	0.043		0.084			0.028			0.028		0.042			0.052
2-4	0.051	0.029		0.13	0.057	0.015			0.078	0.01		0.091	0.045	0.035
5-6			0.043				0.028	0.019			0.044				0.059	0.057
28-30	0.049	0.064	0.049	0.032	0.058	0.041	0.055		0.028	0.04	0.067	0.069	0.078	0.082	0.042
natural infection																	0.11	0.064	0.076	0.065	0.25	0.068	0.056	0.25	0.097	0.051	0.08	0.25	0.048	0.036	0.091	0.11	0.038	0.1	0.057

## Sheet: Figure 3g
S1 binding IgG production after re-stimulation in vitro
	S1								S1
BL	3.2	3.2	3.2	3.2	3.2	3.2	3.2	3.2
13-15	3.2	3.2	3.2	64.0571	3.2	3.2	3.2	3.2
16-18		3.2		147.183
19-21	3.2		3.2			3.2
2-4	3.2	52.4493		37.3679	3.2	3.2
5-6			207.449				35.9429	92.6464
28-30	3.2	58.5055	3.2	217.483	3.2	15.1912	3.2
natural infection									774.602	636.168	664.075	760.886	263.44	332.79	351.167	277.422
