# Supplementary material for: Rapid and stable mobilization of CD8+ T cells by SARS-CoV-2 mRNA vaccine
Source: Nature. 2021 Jul 28;597(7875):268–73. doi: 10.1038/s41586-021-03841-4 (PMC8426185; doi:10.1038/s41586-021-03841-4)
Supplement: Supplementary file 7 — Source Data Fig. 4 [file 41586_2021_3841_MOESM7_ESM.xlsx]

## Sheet: Figure 4a
Calculated ex vivo frequencies of spike-specific CD8+ T cells in vaccinees versus natural infection
	vaccinated											natural infection
	Patient 1	Patient 2	Patient 3	Patient 4	Patient 5	Patient 6	Patient 7	Patient 8	Patient 9	Patient 10	Patient 11	Patient 1	Patient 2	Patient 3	Patient 4	Patient 5	Patient 6	Patient 7	Patient 8	Patient 9	Patient 10
A*01/ S865	1.07e-05	1.08e-05	2.77e-05	7.9e-06	1.35e-05	2.96e-05	1.03e-05	4.81e-05	3.19e-05	7.3e-05	1e-06	9.56e-06	2.65e-05	1.72e-05	7.46e-06	9.15e-06	1e-06	1e-06	2.21e-05	1.67e-05	2.76e-05
A*02/ S269	4.88e-05	0.00038	0.000325	0.000255	0.0004		6.44e-05	0.000323	0.000914	8.77e-05		2.13e-05	0.000257	2.23e-05	2.36e-05	5.93e-05	2.54e-05	2.04e-05	5.22e-06	3.48e-05	1.42e-05
A*03/ S378	0.00047	0.00019		0.000171	0.000797	0.00325	0.00118	0.000106	0.000826			0.000745	3.45e-05	3.62e-05	0.000148	0.000324	6.07e-05	2.89e-05	4e-05	7.9e-05	0.000112

## Sheet: Figure 4b
T cell subsets
T-ED
	vaccinated										natural infection
	Patient 1	Patient 2	Patient 3	Patient 4	Patient 5	Patient 6	Patient 7	Patient 8	Patient 9	Patient 10	Patient 1	Patient 2	Patient 3	Patient 4	Patient 5	Patient 6	Patient 7	Patient 8	Patient 9	Patient 10
A*01/ S865	11.1	11.8	5.26	7.69	20	0	2.56	0	0	8.33	12.5	44.4	5.56	10	0	28.6	40
A*02/ S269	2.72	7.21	1.69	0	1.25	8	3.56		6.51	6.15	10	0	63.6	43.8	13	70	26.7	9.09	1.74
A*03/ S378	16.1	2.16		3.99	6.02	2.53	5.67	1.3	0		0.97	0	28.6	5.26	2.61	2.63	58.6	35.5	6.25	0.99
T-CM
	vaccinated										natural infection
	Patient 1	Patient 2	Patient 3	Patient 4	Patient 5	Patient 6	Patient 7	Patient 8	Patient 9	Patient 10	Patient 1	Patient 2	Patient 3	Patient 4	Patient 5	Patient 6	Patient 7	Patient 8	Patient 9	Patient 10
A*01/ S865	33.3	0	5.26	7.69	4.44	0	0.85	13	4.17	0	75	33.3	66.7	75	100	10.7	40
A*02/ S269	13.1	14.4	5.41	4.6	11.5	8	16		10.5	4.62	30	28.6	9.09	50	26.1	20	33.3	27.3	9.3
A*03/ S378	9.38	9.95		2	3.01	4.17	6.38	4.11	7.14		1.39	0	8.57	11.8	0	0	20.7	22.6	12.5	5.42
T-TM
	vaccinated										natural infection
	Patient 1	Patient 2	Patient 3	Patient 4	Patient 5	Patient 6	Patient 7	Patient 8	Patient 9	Patient 10	Patient 1	Patient 2	Patient 3	Patient 4	Patient 5	Patient 6	Patient 7	Patient 8	Patient 9	Patient 10
A*01/ S865	0	11.8	7.89	7.69	31.1	58.1	55.6	43.5	41.7	55.6	0	11.1	5.56	0	0	42.9	0
A*02/ S269	13.4	4.5	8.78	32.2	7.52	22	22.8		50.3	58.5	20	0	9.09	6.25	13	0	13.3	9.09	7.56
A*03/ S378	26	19.7		61	32.3	28.1	24.1	27.5	21.4		48.6	76.9	45.7	56.6	69.6	26.3	13.8	38.7	50	26.1
T-EM1
	vaccinated										natural infection
	Patient 1	Patient 2	Patient 3	Patient 4	Patient 5	Patient 6	Patient 7	Patient 8	Patient 9	Patient 10	Patient 1	Patient 2	Patient 3	Patient 4	Patient 5	Patient 6	Patient 7	Patient 8	Patient 9	Patient 10
A*01/ S865	55.6	76.5	78.9	76.9	35.6	41.9	37.6	43.5	58.3	33.3	0	11.1	16.7	10	0	10.7	20
A*02/ S269	66.1	72.1	80.7	57.5	77.7	60	55.9		29.7	27.7	20	71.4	18.2	0	34.8	10	26.7	45.5	78.5
A*03/ S378	41.7	65.7		23.5	53.4	60.3	61.3	61.7	67.9		38.1	15.4	5.71	13.2	13	65.8	6.9	3.23	18.8	58.6

## Sheet: Figure 4d
Expansion capacitiy (vaccinated versus natural infection) at >80 dpb/dps
	vaccinated													natural infection
	Patient 1	Patient 2	Patient 3	Patient 4	Patient 5	Patient 6	Patient 7	Patient 8	Patient 9	Patient 10	Patient 11	Patient 12	Patient 13	Patient 1	Patient 2	Patient 3	Patient 4	Patient 5	Patient 6	Patient 7	Patient 8	Patient 9	Patient 10
A*01/ S865	3.4167		2.87996	2.75625	3.44803	3.49124	1.38479	3.62142	1.4971	1.74543	2.55409	0		1.54943	3.2859	0.79485	0	0.924141	3.38569	4.48788	3.28149	3.04124	2.10696
A*02/ S269		3.30987	3.25939			3.52149	2.74917	3.51705		3.33876	3.68302	3.08385	3.63601	4.26627	2.22281	2.496	3.20281	4.06808	3.72108	2.87807	2.52887	3.17079	3.42064
A*03/ S378	2.92818	2.98335		2.86293	2.79366	2.32547	2.75252	2.92456	2.84816					1.26571	2.1144	3.60554	2.90976	2.86767	3.8631	3.35044	3.52018	2.76274	3.09696
% of IFN-γ- producing CD8+ T cells in relation to the frequency of specific CD8+ T cells after in vitro expansion at >80 dpb/dps
	vaccinated														natural infection
	Patient 1	Patient 2	Patient 3	Patient 4	Patient 5	Patient 6	Patient 7	Patient 8	Patient 9	Patient 10	Patient 11	Patient 12	Patient 13	Patient 14	Patient 1	Patient 2	Patient 3	Patient 4	Patient 5	Patient 6	Patient 7	Patient 8
A*01/ S865	0.04431		0.36218	0.18841	0.54295	0.43865	2.69412	0.63286	0	0	0.39303		0	0.57162	0.51401	0.67684	0.57391
A*02/ S269		0.49075	0.67629			0.6596	0.82819	0.08521	0.06815	0.21266	0.60156	0.04016	0.52019	0.72915	0.37419	0.19925	0.52928	0.70593	0.36759	0.21185	0.33216	0
A*03/ S378	0.51673	0.20341	0.65292*	0.57768	0.70686	0.47845	0.59125	0.22667	0.70267				0.51385	0.32714	0.52748	0.67921	0.49806	0.44935	0.34972	0.22371	0.11587	0.68991
