# Supplementary material for: Rapid and stable mobilization of CD8+ T cells by SARS-CoV-2 mRNA vaccine
Source: Nature. 2021 Jul 28;597(7875):268–73. doi: 10.1038/s41586-021-03841-4 (PMC8426185; doi:10.1038/s41586-021-03841-4)
Supplement: Supplementary file 8 — Source Data Extended Data Fig. 1 [file 41586_2021_3841_MOESM8_ESM.xlsx]

## Sheet: Ext. Figure 1d
Percentage of patients with a CD8+ t cell response to Spike overlapping peptides/fine-mapped minimal optimal epitope in relation to the total number of patients tested with the respective HLA type
aminoacid position SARS-CoV-2 Spike	A*01 (n=7)	A*02 (n=7)	A*03 (n=6)	A*68 (n=2)	B*15 (n=5)	B*35 (n=3)	B*40 (n=3)	B*44 (n=2)
1
10
20
30	14.2			50	20
40			16.6			33.3
50		14.28			20	33.3
60
70
80						66.6
90			33.3
100
110
120
130
140
150
160						33.3
170
180
190
200
210
220
230
240
250
260
270		42.8
280
290
300
310
320						66.6
330
340							33.33
350
360	14.2				40	33.3
370				50	20
380			100
390
400
410
420
430
440
450
460
470
480
490
500
510
520
530				50	20
540
550
560
570
580
590
600						33.3
610
620
630
640				50	20
650
660						33.3
670				50
680
690		14.28			60	33.3
700
710
720
730
740
750
760
770				50
780								50
790
800
810
820		14.28
830
840
850
860	28.5
870
880
890
900						66.6
910
920
930
940
950
960
970
980
990
1000		14.28
1010							66.66
1020			16.6
