# Supplementary material for: Rapid and stable mobilization of CD8+ T cells by SARS-CoV-2 mRNA vaccine
Source: Nature. 2021 Jul 28;597(7875):268–73. doi: 10.1038/s41586-021-03841-4 (PMC8426185; doi:10.1038/s41586-021-03841-4)
Supplement: Supplementary file 9 — Source Data Extended Data Fig. 2 [file 41586_2021_3841_MOESM9_ESM.xlsx]

## Sheet: Ext. Figure 2d
Expression of of granzyme B, PD-1 and CXCR3
Granzyme B
	A*01/S865-873					A*02/S269-277					A*03/S378-386
Time	Patient 1	Patient 2	Patient 3	Patient 4	Patient 5	Patient 1	Patient 2	Patient 3	Patient 4	Patient 5	Patient 1	Patient 2	Patient 3	Patient 4
BL
3-4
6-8			62.5	89.1		50		70		83.8	0	33.3	40	95.6
9-12	72.7	94.2	89.9	90.5	84.6	75.4		78.4	87.8	92.4	72.7	78.9	85.2	95.3
13-15	76.5	88.2	83.3	86.3	83.8	61.8	88.5	63.8	63.3	77.6	95	62.2	71.2	83.9
16-18				84.7	84.8		73.2		40	56
19-21		36.4	36.4				45.9	32.8						66.8
3-4	91		86.4	94.6	100	74.2	71.8	60.7	36.5	83.9			74	94
5-6		83.6			95.5			81	86.8		97.3	87.1
7-9		95.2			97.4				70.5		93.7		91.9	92.4
13-16		80.3	72.4	78.1	94.2	66.8	90.4	60.3	64.8	86.1	90.6		78.8	91.1
28-30		34	77.1	66.5	92.6	59.9	81.6	39.7	42.3	81.4	85.7		71	82.2
55-58	16.7	41.7	40.7	37		26.5	79.5	30.9		68.4
80-120	23.1	11.1	23.5	43.2		25.5	75.8	30.7	52.9	61.2	73.2	23.9	47.3	79.4
PD-1
	A*01/S865-873					A*02/S269-277					A*03/S378-386
Time	Patient 1	Patient 2	Patient 3	Patient 4	Patient 5	Patient 1	Patient 2	Patient 3	Patient 4	Patient 5	Patient 1	Patient 2	Patient 3	Patient 4
BL
3-4
6-8			72.7	87.5		87.8		69.2		64.8	83.3	66.7	66.7	85
9-12	75.7	87.5	86.3	95.4	100	97.2		93	97.7	75.6	97.2	92.5	97.5	92.8
13-15	75.7	85.2	90.3	90	100	88.6	96.4	86.9	89.2	69.9	98.1	79.1	90.2	94.2
16-18				92.4	100		92.1		80.7	66
19-21		90					95	81.6					86.9	86.9
3-4	95.8	66.7	100	92.9	90.5	90.4	92.9	100	80.4	90.5			99.6	99.7
5-6		96.8			99.9			98.6	97.6		99.9	98.5
7-9		97			100				95.8		99.6		99.7	98.4
13-16		96.2	98.1	91.8	100	93.1	96.7	96.4	92.5	88	99.3		98.6	97.9
28-30		63.3	86.9	80.9	93.8	82.9	96.3	90.6	94.7	73.8	98.3		94.5	95.4
55-58	75	100	74.2	75.3		86.3	96.4	85		83.9
80-120	75	66.7	97.1	72.3		86.4	93.6	73.2	91.8	79.1	96.4	71.4	87.7	91.9
CXCR3
	A*01/S865-873					A*02/S269-277					A*03/S378-386
Time	Patient 1	Patient 2	Patient 3	Patient 4	Patient 5	Patient 1	Patient 2	Patient 3	Patient 4	Patient 5	Patient 1	Patient 2	Patient 3	Patient 4
BL
3-4
6-8			100	97.8		100		90		95.2	100	100	70	95.6
9-12	100	100	97.7	95.7	46.2	99.6		99.3	34.7	94.6	93.6	96.1	97	96
13-15	97.1	96.1	97.9	96.6	100	97.5	92.9	95.8	92.3	82.7	90.4	92.1	88.5	92.8
16-18				90.4	84.8		90.8		72.6	65.5
19-21		63.6					83.8	87.5						78.5
3-4	80.6		90.9	43.2	78.9	77.4	48.7	85.7	78.8	84.7			89.5	88.4
5-6		88.5			80.5			93.6	89.3		88.5	84.2
7-9		84.4			62.6				81.9		81		89	75.1
13-16		50.7	72.4	47.6	46.7	62.3	36	72.9	55.9	62.9	53		82.7	65.4
28-30		44.7	62.5	54.3	59.3	50.5	49.5	74.7	50.9	57.4	75.6		83.5	76.1
55-58	44.4	16.7	59.3	75		70.8	35.8	81.5		60
80-120	69.2	55.6	76.5	54.1		77.3	72	78.5	43.7	78.3	56.4	75	55	59.7

## Sheet: Ext. Figure 2e
Expression levels of CD39 and TOX
CD39
	A*01/S865-873					A*02/S269-277					A*03/S378-386
Time	Patent 1	Patent 2	Patent 3	Patent 4	Patent 5	Patent 1	Patent 2	Patent 3	Patent 4	Patent 5	Patent 1	Patent 2	Patent 3
BL
3-4
6-8			62.5	78.3		67.5		60		60	100	66.7	60
9-12	54.5	61.5	38	53.6	30.8	49.3		45.8	73.5	36.7	93.6	73.5	89.8
13-15	64.7	54.9	50	64.9	51.4	52.5	49.2	43.5	52.1	30.8	90.9	36.7	69.2
16-18				55.9	54.5		41.5		63.7	25
19-21		63.6					48.6	33.9
3-4	86.9		81.8	59.5	84.2	74.2	41	75	65.4	83.6			98.8
5-6		95.1			90.3			82.7	87.5		99.4	65.9
7-9		92.2			73				81.9		88.5		98.4
13-16		42.3	29.3	64.8	48.3	35.3	21.5	46.8	65.2	40.7	77		88
28-30		27.7	15.3	39.4	22.2	15.4	15.2	26.5	39.2	25	31.3		43.1
55-58	61.1	50	51.9	45		32.2	11.3	17.5		14.9
80-120	30.8	33.3	29.4	43.2		24.5	8.73	8.37	2.3	17.5	19.6	15.3	27.9
TOX
	A*01/S865-873					A*02/S269-277					A*03/S378-386
Time	Patent 1	Patent 2	Patent 3	Patent 4	Patent 5	Patent 1	Patent 2	Patent 3	Patent 4	Patent 5	Patent 1	Patent 2	Patent 3	Patent 4
BL
3-4
6-8			18.2	28.1		19.5		30.8		5.47	16.7	50	0	20
9-12	13.5	2.5	15.4	13.4	28.6	10.9		24.2	6.82	7.04	17.9	35.3	31.4	7.09
13-15	18.9	0	12.9	18.9	40.5	10.7	25.3	19.6	26.2	5.46	6.01	46.5	47.1	8.46
16-18				19.1	27.3		25.3		11.4	2
19-21		7.14	7.14				21.5	23.8						5.4
3-4	41	16.7	75	21.4	33.3	26.9	35.7	41	32.4	15.8			87.9	46.7
5-6		64.5			68.8			58.7	46.4		54.6	83.4
7-9		52.7			51.2				46.6		26.7		68.7	37.1
13-16		43	45.8	19.4	24.2	20	39.8	40.3	16.4	6.1	29.5		59.6	11.4
28-30		3.33	20.6	0.8	9.38	8.36	26	22	2.26	2.06	7.63		13.1	3.48
55-58	0	0	3.23	1.3		2.93	21	7.09		5.19
80-120	0	0	5.88	0		3.03	15.3	6.13	2.73	2.72	0.45	6.59	16	1.38
