# Supplementary material for: Rapid and stable mobilization of CD8+ T cells by SARS-CoV-2 mRNA vaccine
Source: Nature. 2021 Jul 28;597(7875):268–73. doi: 10.1038/s41586-021-03841-4 (PMC8426185; doi:10.1038/s41586-021-03841-4)
Supplement: Supplementary file 10 — Source Data Extended Data Fig. 4 [file 41586_2021_3841_MOESM10_ESM.xlsx]

## Sheet: Ext. Figure 4a
Calculated ex vivo frequencies of Spike-specific CD8+ T cells of two donors who recovered from SARS-CoV-2 infection and received a single dose Bnt162b2 vaccination
	A*02/S269-277
Time	Patient 1	Patient 2
cSARS -CoV-2	6.93e-06	5.96e-06
3-4	2.93e-05	7.53e-06
8-9	0.000245	0.000461
13-15	0.000132	0.000609
22-23	0.000431	0.000368

## Sheet: Ext. Figure 4b
Expression of CD38, Ki-67 and T-Bet
CD38
	A*02/S269-277
Time	Patient 1	Patient 2
cSARS -CoV-2	0	0
3-4	76.9
8-9	98.6	99
13-15	82.3	94.7
22-23	66.9	68.8
Ki-67
	A*02/S269-277
Time	Patient 1	Patient 2
cSARS -CoV-2	0	0
3-4	76.9
8-9	82.2	92.8
13-15	53.1	69.5
22-23	13.8	8.1
T-Bet
	A*02/S269-277
Time	Patient 1	Patient 2
cSARS -CoV-2	0	0
3-4	61.5
8-9	64.9	61.4
13-15	45.8	74.6
22-23	36.1	45.8

## Sheet: Ext. Figure 4c
Expression of TOX
	A*02/S269-277
Time	Patient 1	Patient 2
cSARS -CoV-2	0	0
3-4	0
8-9	3.85	5.72
13-15	11.5	27.6
22-23	5.75	11.5

## Sheet: Ext. Figure 4d
% A*01/S865-, A*02/S269- and A*03/S378-specific non-naïve CD8+ T cells expressing CD127
	A*01/S865-873					A*02/S269-277					A*03/S378-386
Time	Patient 1	Patient 2	Patient 3	Patient 4	Patient 5	Patient 1	Patient 2	Patient 3	Patient 4	Patient 5	Patient 1	Patient 2	Patient 3	Patient 4
BL
3-4
6-8			37.5	45.7		25		70		41.9	0	0	10	26.7
9-12	63.6	25	32.6	30	15.4	26.4		39.4	20.4	24.8	18	17.6	7.24	10.7
13-15	35.3	15.7	12.5	16.6	18.9	27.7	13.7	37.9	32.5	31.4	10	15	7.69	15.9
16-18				21.8	18.2		23.9		24.4	32.1
19-21		36.4					31.1	39.6						27.7
3-4			4.55	10.8	0	3.23	7.69	9.52	28.8	8.76			5.56	4.84
5-6	8.35	6.56			4.08			8.04	6.94		7.41	3.32
7-9		4.19			6.52				9.73		5.1		2.57	3.22
13-16		12.7	5.75	15.7	9.17	3.49	6.64	13.6	14.6	21.2	5.04		6.27	7.58
28-30		53.2	29.9	22.3	22.2	13.5	7.96	25	54.1	27.7	6.94		12.2	18.5
55-58	72.2	66.7	46.3	72		44.7	22	61.8		56.2
80-120	69.2	77.8	52.9	51.4		54.5	31.1	71.5	63.2	58.7	22.5	51.7	27.9	40.5
correlation % CD127 vs dpb
dpb	A*01/S865-873	A*02/S269-277	A*03/S378-386
6	8.35
56	72.2
86	69.2
2
5	6.56
7	4.19
14	12.7
28	53.2
56	66.7
86	69.2
3	4.55
15	5.75
28	29.9
58	46.3
84	52.9
3	10.8
14	15.7
28	22.3
55	72
84	51.4
3	0
6	4.08
9	6.52
13	9.17
28	22.2
3		3.23
15		3.49
28		13.5
58		44.7
84		54.5
3		7.69
14		6.64
29		7.96
55		22
84		31.1
3		9.52
6		8.04
13		13.6
27		25
56		61.8
83		71.5
3		28.8
6		6.94
9		9.73
13		14.6
28		54.1
86		63.2
4		8.76
15		21.2
30		27.7
59		56.2
86		58.7
5			7.41
9			5.1
14			5.04
28			6.94
120			22.5
6			3.32
86			51.7
4			5.56
7			2.57
14			6.27
29			12.2
116			27.9
4			4.84
7			3.22
14			7.58
33			18.5
109			40.5

## Sheet: Ext. Figure 4e
% A*01/S865-, A*02/S269- and A*03/S378-specific non-naïve CD8+ T cells expressing TCF-1
	A*01/S865-873					A*02/S269-277					A*03/S378-386
	Patient 1	Patient 2	Patient 3	Patient 4	Patient 5	Patient 1	Patient 2	Patient 3	Patient 4	Patient 5	Patient 1	Patient 2	Patient 3	Patient 4
BL
3-4
6-8			100	62.5		85.4		76.9		53.9	100	91.7	100	87.5
9-12	81.1	25	62.4	35.5	42.9	61.7		47.1	34.1	26.3	84.9	86.3	42.3	54.2
13-15	70.3	37	53.2	34.9	23.8	67.3	30.1	48	36.2	40.4	43.1	75.6	51	55.8
16-18				27.5	50		49.4		59.6	40
19-21		50					57	51.1					50.1	50.1
3-4	23.8	66.7	62.5	46.4	33.3	38.5	57.1	46.2	36.3	35.4			57.1	71.2
5-6		54.8			12.4			31	25.2		51	31.2
7-9		27.5			7.41				27.7		29.5		20	34
13-16		48.1	36.3	38.6	12.9	48.4	30.1	35.4	34	32	27.5		29.3	18.9
28-30		40	29.7	33.1	31.2	38.5	21.4	39.8	43.6	23.3	13.7		29.6	20.2
55-58	81.2	69.2	74.2	57.1		72	34.3	62.5		37.9
80-120	91.7	83.3	82.4	48.9		76.5	46.1	68.9	50.9	42.3	26.7	87.9	35.8	34.2
correlation % TCF-1 vs dpb
dpb	A*01/S865-873	A*02/S269-277	A*03/S378-386
6	23.8
56	81.2
86	91.7
2	66.7
5	54.8
7	27.5
14	48.1
28	40
56	69.2
86	91.7
3	62.5
15	36.3
28	29.7
58	74.2
84	82.4
3	46.4
14	38.6
28	33.1
55	57.1
84	48.9
3	33.3
6	12.4
9	7.41
13	12.9
28	31.2
3		38.5
15		48.4
28		38.5
58		72
84		76.5
3		57.1
14		30.1
29		21.4
55		34.3
84		46.1
3		46.2
6		31
13		35.4
27		39.8
56		62.5
83		68.9
3		36.3
6		25.2
9		27.7
13		34
28		43.6
86		42.3
4		35.4
15		32
30		23.3
59		37.9
86		42.3
5			51
9			29.5
14			27.5
28			13.7
120			26.7
6			31.2
86			87.9
4			57.1
7			20
14			29.3
29			29.6
116			35.8
4			71.2
7			34
14			18.9
33			20.2
109			34.2

## Sheet: Ext. Figure 4f
% A*01/S865-, A*02/S269- and A*03/S378-specific non-naïve CD8+ T cells expressing Bcl-2
	A*01/S865-873					A*02/S269-277					A*03/S378-386
Time	Patient 1	Patient 2	Patient 3	Patient 4	Patient 5	Patient 1	Patient 2	Patient 3	Patient 4	Patient 5	Patient 1	Patient 2	Patient 3	Patient 4
BL
3-4
6-8			0.22	0.23		0.25		0.41		0.18	0.32	0.24	0.25	0.25
9-12	0.24	0.18	0.17	0.19	0.28	0.18		0.26	0.17	0.12	0.14	0.13	0.15	0.16
13-15	0.24	0.18	0.2	0.19	0.19	0.24	0.14	0.24	0.21	0.17	0.11	0.12	0.2	0.17
16-18				0.22	0.12		0.16		0.15	0.32
19-21		0.22					0.18	0.24						0.23
3-4		0.34	0.18	0.23	0.11	0.25	0.18	0.35	0.25	0.18			0.21	0.22
5-6	0.15	0.12			0.076			0.18	0.089		0.12	0.1
7-9		0.093			0.14				0.096		0.11		0.13	0.16
13-16		0.23	0.21	0.2	0.27	0.21	0.21	0.27	0.2	0.3	0.16		0.16	0.28
28-30		0.37	0.31	0.29	0.37	0.3	0.38	0.38	0.28	0.47	0.33		0.38	0.34
55-58	0.33	0.34	0.29	0.38		0.29	0.41	0.51		0.59
80-120	0.43	0.47	0.35	0.42		0.31	0.53	0.6	0.51	0.74	0.52	0.37	0.42	0.48
correlation % Bcl-2 vs dpb
dpb	A*01/S865-873	A*02/S269-277	A*03/S378-386
6	0.15
56	0.33
86	0.43
2	0.34
5	0.12
7	0.093
14	0.23
28	0.37
56	0.34
86	0.43
3	0.18
15	0.21
28	0.31
58	0.29
84	0.35
3	0.23
14	0.2
28	0.29
55	0.38
84	0.42
3	0.11
6	0.076
9	0.078
13	0.27
28	0.37
3		0.25
15		0.21
28		0.3
58		0.29
84		0.31
3		0.18
14		0.21
29		0.38
55		0.41
84		0.53
3		0.35
6		0.18
13		0.27
27		0.38
56		0.51
83		0.6
3		0.25
6		0.089
9		0.096
13		0.2
28		0.28
86		0.51
4		0.18
15		0.3
30		0.47
59		0.59
86		0.74
5			0.12
9			0.11
14			0.16
28			0.33
120			0.52
6			0.1
86			0.37
4			0.21
7			0.13
14			0.16
29			0.38
116			0.42
4			0.22
7			0.16
14			0.28
33			0.34
109			0.48
