# Supplementary material for: Rapid and stable mobilization of CD8+ T cells by SARS-CoV-2 mRNA vaccine
Source: Nature. 2021 Jul 28;597(7875):268–73. doi: 10.1038/s41586-021-03841-4 (PMC8426185; doi:10.1038/s41586-021-03841-4)
Supplement: Supplementary file 11 — Source Data Extended Data Fig. 5 [file 41586_2021_3841_MOESM11_ESM.xlsx]

## Sheet: Ext. Figure 5c
Frequency of A*01/S865-, A*02/S269- and A*03/S378 -specific CD8+ T cells after 14 day of in vitro expansion.
	A*01/S865-873					A*02/S269-277					A*03/S378-386
	Patient 1	Patient 2	Patient 3	Patient 4	Patient 5	Patient 1	Patient 2	Patient 3	Patient 4	Patient 5	Patient 1	Patient 2	Patient 3	Patient 4
BL	0	0	0	0	0	0	0	0	0	0	0	0	0	0
3-4	0	0	0		0	0		0.00354	0			0	0	0.00906
6-8	0	1.73	1.01	1.37	0.00679	2.98344		1.43	0.6	27.4	0.4	0.15	0.00406	0.054
9-12	17.7	6.16	7.1	3.64	0.16	3.2972		59	2.67	59.1	1.6	4.61	17.9	38.7
13-15	2.92	0.74	1.78	1.56	6.73	2.3738	8.28	63.7	42.7	37.9	4.96	39.9	11.1	23.9
16-18				3.16	11.4		56.8		36.7	33.7				24.6
19-21		0.22					7.86	47.7
2-4		0.021	0.27	1.81	4.38	3.20027	4.99	17.6	26.6	35.8			58.7
5-6	64.3	1.52			27.9			84.4	72.6		26.8	63.5		77.5
7-9		1.44			24.1				59.3		18.7		81.2	84.4
13-16		2.59	6.44	12.1	27.5	3.10806	36.9	82.4	64.3	83.8	7.92		74.3	52.8
28-30		0.31	4.29	20.4	2.83	3.38805	26.6	65.6	0.027	74.3	13.9		49.6	79.9
55-58	1.11	1.56	4.85	9.54		2.90938	23.8	36.9		80.9
80-120	0.84	3.91	1.38	16.5	0	14.6	60.6	36.9	21.6	79.1	13.2	26.7	27.1	42
