# Supplementary material for: Rapid and stable mobilization of CD8+ T cells by SARS-CoV-2 mRNA vaccine
Source: Nature. 2021 Jul 28;597(7875):268–73. doi: 10.1038/s41586-021-03841-4 (PMC8426185; doi:10.1038/s41586-021-03841-4)
Supplement: Supplementary file 12 — Source Data Extended Data Fig. 6 [file 41586_2021_3841_MOESM12_ESM.xlsx]

## Sheet: Ext. Figure 6d
Frequency of spike-specific CD4+ T cells in healthy controls
	DRB1*15:01/S236
Patient 1	0.00052452
Patient 2
Patient 3
Patient 4
Patient 5
Patient 6	0.00030857
Patient 7	0.00013872
Patient 8
% naïve within total DRB1*15:01/S236-specific CD4+ T cells in HC
	Naive (%)
Patient 1	56.25
Patient 2
Patient 3
Patient 4
Patient 5
Patient 6	75
Patient 7	66.6667
Patient 8

## Sheet: Ext. Figure 6e
% naïve of total DRB1*15:01/S236-specific CD4+ T cells
	DRB1*15:01/
Time	Patient 1	Patient 2	Patient 3	Patient 4	Patient 5	Patient 6	Patient 7
BL	69.2308	70.5882	30.7692	56.25	62.5	60	50
3-4	37.5	55				41.6667	50
6-8	44	50	29.4118	50	66.6667	20
9-12	31.5789	30.7692	23.5294	4.90196	65.625	20	8.57143
13-15	15.1515	33.3333	9.09091	5.31915		18.3673	6.55738
16-18			17.8571	4.9505	50
2-4		35.7143	17.6471	12.931		8
5-6	21.7391	34.7826	11.1111		41.3793
7-9			15.6863		40		3.44828
13-16		35	6.12245		9.09091
28-30		22.807	13.5135	9.30233	14.2857	6.25	2.8169
55-58	44.4444
84-86	22.2222

## Sheet: Ext. Figure 6g
% of CXCR5-CXCR3+ TH1 cells within non-naïve DRB1*15:01/S236-specific CD4+ T cells
	DRB1*15:01/
Time	Patient 1	Patient 2	Patient 3	Patient 4	Patient 5	Patient 6	Patient 7
BL			10	42.9		0
3-4	33.3	11.1				14.3
6-8	25	50	75	37	23.1	15
9-12	15.4	22.2	61.5	38.5	36.4	71.9	93.8
13-15	46.4	33.3		48.5		47.5	84.2
16-18			54.5	41
2-4		22.2	50	27.1		73.9
5-6	38.9	0	81.2
7-9			55.8		25
13-16		38.5	67.4		60
28-30		6.82	21.9	27.6	41.7	55.2	48.5
55-58	42.9
84-86	28.6
% of CXCR5+PD-1+ TFH cells within non-naïve DRB1*15:01/S236-specific CD4+ T cells
	DRB1*15:01/
Time	Patient 1	Patient 2	Patient 3	Patient 4	Patient 5	Patient 6	Patient 7
BL			0		0	0
3-4	11.1	11.1				14.3
6-8	25	0	0	0	0	5
9-12	7.69	0	7.69	3.09	0	6.25	3.12
13-15	7.14	0		2.19		5	3.51
16-18			13.6	5.84
2-4		0	21.4	6		8.7
5-6	11.1	6.67	0		0
7-9			25.6		0
13-16		15.4	8.7		0
28-30		4.55	18.8	8.62	8.33	24.1	19.1
55-58	21.4
84-86	21.4
