# Supplementary material for: Rapid and stable mobilization of CD8+ T cells by SARS-CoV-2 mRNA vaccine
Source: Nature. 2021 Jul 28;597(7875):268–73. doi: 10.1038/s41586-021-03841-4 (PMC8426185; doi:10.1038/s41586-021-03841-4)
Supplement: Supplementary file 13 — Source Data Extended Data Fig. 7 [file 41586_2021_3841_MOESM13_ESM.xlsx]

## Sheet: Ext. Figure 7b
% of CD19+, naïve, switched memory, ASCs, CD69+aN and CD95+ aN cells within bulk B cells
CD19+
Time	Patient 1	Patient 2	Patient 3	Patient 4	Patient 5	Patient 6	Patient 7	Patient 8
0	8.45	13.6	13	12.7	7.87	5.59	8.07	10.4
13-15	7.51	9.88	6.71	13.3	9.66	6.78	6.79	11.7
16-18		12.9		10.2
19-21	6.58		12.4			6.32
2-4	5.57	7.65		7.31	8.23	5.63
5-6			12				6.84	9.11
28-30	7.14	10.1	7.64	9.52	7.43	6.79	4.29
ASC
Time	Patient 1	Patient 2	Patient 3	Patient 4	Patient 5	Patient 6	Patient 7	Patient 8
0	0.53	0.15	0.62	0.35	0.32	0.95	0.12	0.91
13-15	0.69	0.55	1.21	0.37	0.35	0.77	0.12	0.38
16-18		0.38		0.49
19-21	0.61		0.58			0.46
2-4	0.78	0.88		0.54	0.5	1.11
5-6			1.42				0.63	1.25
28-30	0.81	0.38	1.22	0.81	0.32	0.65	0.46
Naive
Time	Patient 1	Patient 2	Patient 3	Patient 4	Patient 5	Patient 6	Patient 7	Patient 8
0	53	47.2	51.9	40	46.4	53.4	63.7	39.2
13-15	50.4	50.6	46.7	46.5	42.9	56.5	60.8	36.1
16-18		50.1		44.8
19-21	44.5		52.8			58.2
2-4	53.3	50		46.9	51.8	63.2
5-6			52.5				61	39
28-30	49.8	51.7	49.9	43.7	50.6	59.3	58
switched memory
Time	Patient 1	Patient 2	Patient 3	Patient 4	Patient 5	Patient 6	Patient 7	Patient 8
0	9.99	11	13.8	19.6	13.9	21.8	5.45	17.6
13-15	12.7	12.1	14.1	16.6	13.3	19.2	5.36	18.2
16-18		11.8		17.6
19-21	15		12.6			19.1
2-4	11.4	11.5		14.3	9.7	14.7
5-6			12.7				5.15	15.5
28-30	12.2	11.3	14	19.7	11.8	20.1	4.86
Naive %CD69+
Time	Patient 1	Patient 2	Patient 3	Patient 4	Patient 5	Patient 6	Patient 7	Patient 8
0	2.44	17.5	9.83	10.4	4.54	1.99	1.68	3.66
13-15	2.46	10.4	9.42	3.61	6.47	6.75	2.61	5.89
16-18		7.93		5.24
19-21	5.25		8.16			3.75
2-4	3.86	9.96		4.66	6.96	2.85
5-6			5.22				4.62	4.19
28-30	5.87	11	5.45	2.77	3.68	3.49	2.82
aN GC like CD95+
Time	Patient 1	Patient 2	Patient 3	Patient 4	Patient 5	Patient 6	Patient 7	Patient 8
0	1.63	0.75	1.23	1.2	1.28	1.19	0.91	0.72
13-15	1.75	1.03	1.25	1.71	1.54	1.31	1.01	0.86
16-18		1.02		1.34
19-21	1.59		1.22			1.1
2-4	6.7	4.81		5.85	6.9	5.3
5-6			4.21				3.75	1.91
28-30	1.76	1.21	1.18	1.46	1.55	1.25	1.21

## Sheet: Ext. Figure 7c
Detection of spike IgM in serum (ELISA)
	Supernatant									Serum									Covid SN
Time	Patient 1	Patient 2	Patient 3	Patient 4	Patient 5	Patient 6	Patient 7	Patient 8	Patient 9	Patient 1	Patient 2	Patient 3	Patient 4	Patient 5	Patient 6	Patient 7	Patient 8	Patient 9
BL	0.2083	0.1195	0.2362	0.1622	0.1082	0.1068	0.1513	0.0846	0.161	0.1854	0.1334	0.134	0.1328	0.2176	0.208	0.3697	0.234	0.1419
13-15	0.1338	0.8263	0.6149	0.4043	0.5136	0.091	0.1652	0.0722	0.1942	0.6834	1.2196	0.5437	1.1307	1.8594	2.4115	0.4108	1.1082	1.1329
16-18		0.1983		0.1635							0.9545		1.141
19-21	0.1179		0.2871			0.1448				0.7928		0.6402			2.4238
2-4	0.1483	0.0965		0.3482	0.4855	0.0742				0.6834	1.0814		0.8936	1.7752	1.3163
5-6			0.4155				0.119	0.1377	0.4383			1.9046				1.7248	1.8151	1.793
28-30	0.3647	0.13	0.1235	0.3231	0.6159	0.0808	0.2129	0.1166	0.106	0.644	0.4994	1.9775	0.5628	0.6007	1.3058	0.7487	1.2941	0.4815
natural infection																			0.2005	0.6825	0.3506	0.2655
background+2SD																												0.0840335

## Sheet: Ext. Figure 7d
Antibody neutralization activity (PRNT50) for the SARS-CoV-2 VOC Alpha and Beta
Alpha
Time	Patient 1	Patient 2	Patient 3	Patient 4	Patient 5	Patient 6	Patient 7	Patient 8	Patient 9
BL		4	4	4	4	4		4	4
6-8	4		4		4	4	4	4	4
13-15	8.22366	5.10781	5.94129	8.2347	7.16492		8.05526	4	7.69681
19-21		6.51813				6.73445
2-4	8.28001	7.96936	6.0286	8.01819			7.06832	4	7.63686
5-6			7.80972		10.3936	8.50104		7.59674
13-16	9.82876	10.3729	10.5433	10.1166		9.81206	9.88821	6.47092	10.5373
28-30	10.1115	10.0623	10.2905	10.4696		8.64174	10.0398	6.60933	9.49955
55-58	8.86509	8.60611		9.15414		8.63612	10.137	6.79054	10.3835
84-86	9.1114	8.66547		9.67351	7.89053		9.81177
Beta
Time	Patient 1	Patient 2	Patient 3	Patient 4	Patient 5	Patient 6	Patient 7	Patient 8	Patient 9
BL		4	4	4	4	4		4	5.559
6-8	4		4		4	4	4	4	6.529
13-15	5.38693	4.54149	5.17286	5.70914	5.96931		7.19375	4	5.84997
19-21		4.27692				5.43647
2-4	6.01466	7.04874	5				7.77653	4	7.18954
5-6			6.584		8.10349	6.379		5.54084
13-16	9.12822	8.41752	7.33168	8.18082		7.16002	7.87861	5	9.20423
28-30	8.99634	6.75049	7.13724	7.35698		7.2734	7.41698	4.78551	8.41962
55-58	7.47696	7.06622		7.84017		7.2403	8.04193	5.29896	8.28894
84-86	6.97632	6.68815		7.3592	6.40372		8.56147

## Sheet: Ext. Figure 7e
Antibody neutralization capacity (PRNT50) in natural SARS-CoV-2 infection with SARS-CoV-2 ancestral variant B.1.
Time	Patient 1	Patient 2	Patient 3	Patient 4	Patient 5	Patient 6	Patient 7
20-40	9.308	7.465	7.527	10.55
40-80	7.1337	6.0702	5.86	5.882	6.914
>80	8.716	6.349	7.116	6.646	7.512	7.352	6.1659
