# Supplementary material for: Rapid and stable mobilization of CD8+ T cells by SARS-CoV-2 mRNA vaccine
Source: Nature. 2021 Jul 28;597(7875):268–73. doi: 10.1038/s41586-021-03841-4 (PMC8426185; doi:10.1038/s41586-021-03841-4)
Supplement: Supplementary file 14 — Source Data Extended Data Fig. 8 [file 41586_2021_3841_MOESM14_ESM.xlsx]

## Sheet: Ext. Figure 8a
Distribution of days post boost vaccination and days post symptom onset for donors analyzed for A*01/S865-, A*02/S269- and A*03/S378-specific CD8+ T cells after vaccination and natural infection
	A*01/S865-873											A*02/S269-277										A*03/S378-386
natural infection	96	102	90	104	96	94	109	130	116	107		108	210	96	107	98	96	96	94	130	107	104	169	96	110	96	96	109	90	124	145
vaccinated	86	84	84	84	105	125	105	97	111	104	86	84	84	86	86	83		125	117	100	94	120	86	109	116		116	105	133	132

## Sheet: Ext. Figure 8b
Calculated frequency of A*01/S865-, A*02/S269- and A*03/S378-specific CD8+ T cells ex vivo after pMHCI tetramer-based enrichment at 20-40 and 40-80 dpb/dps
20-40 dpb/dps
	vaccinated						natural infection
	Patient 1	Patient 2	Patient 3	Patient 4	Patient 5	Patient 6	Patient 1	Patient 2	Patient 3	Patient 4	Patient 5
A*01/ S865		4.16e-05	4.04e-05	0.000308	5e-05	9.78e-05	2.46e-05	7.59e-05	1.68e-05	4.17e-05	3.59e-05
A*02/ S269	0.000103	0.00212	0.00137	0.000296	0.00282		1.01e-05	0.0023	0.000166	6.55e-05	0.000299
A*03/ S378		0.00152	0.00996	0.000895	0.00185		0.00162	8.81e-05	8.57e-05	0.0024
40-80 dpb/dps
	vaccinated					natural infection
	Patient 1	Patient 2	Patient 3	Patient 4	Patient 5	Patient 6	Patient 1	Patient 2	Patient 3	Patient 4
A*01/ S865	1.47e-05	2e-05	2.44e-05	5.91e-05		7.3e-06	1.55e-05	1.53e-05	7.14e-06	2.01e-05
A*02/ S269	0.000148	0.00141	0.000319		0.000912	3.98e-05	1.31e-05	5.73e-05	1.66e-05
A*03/ S378	0.000143	1.97e-05				6.35e-05	0.000163	0.000609
