# Supplementary material for: Rapid and stable mobilization of CD8+ T cells by SARS-CoV-2 mRNA vaccine
Source: Nature. 2021 Jul 28;597(7875):268–73. doi: 10.1038/s41586-021-03841-4 (PMC8426185; doi:10.1038/s41586-021-03841-4)
Supplement: Supplementary file 15 — Source Data Extended Data Fig. 9 [file 41586_2021_3841_MOESM15_ESM.xlsx]

## Sheet: Ext. Figure 9b
Distribution of spike-specific CD8+ T-cell memory subsets T-ED, T-CM, T-TM and T-EM1 at 20-40 and 40-80 dpb/dps
T-ED 20-40 dpb/dps
	vaccinated						natural infection
A*01/ S865		1.35	0	0.69	2.13	0	12.5	5.79	0	13.3	10
A*02/ S269	1.37	0.94	0	0.46	0.79		0.29	0	3.85	8.72
A*03/ S378	0.96	0.53		2.35	2.79		0.67	0.82	0	0.097
T-ED 40-80 dpb/dps
	vaccinated					natural infection
A*01/ S865		3	5.56	0	5.56	12.5	37.5	20	11.8
A*02/ S269	0.41	1.89	3.03	2.51		8.62	29.4	23.1	21.1
A*03/ S378	23.5	11				56.2	2.54	2.04
T-CM 20-40 dpb/dps
	vaccinated					natural infection
A*01/ S865	1.35	19.1	1.39	8.51	3.7	28.1	47.9	33.3	20	20
A*02/ S269	15.6	9.4	5.86	3.44	6.94	3.18	4	38.5	11.4
A*03/ S378	2.88	2.82		7.91	2.44	0.33	18	15.6	1.45
T-CM 40-80 dpb/dps
	vaccinated				natural infection
A*01/ S865	22	22.2	33.3	13	12.5	31.2	15	35.3
A*02/ S269	6.62	12.3	31.1	13.1	10.3	23.5	38.5	21.1
A*03/ S378	17.6	7			4.17	2.04	40.8
T-TM 20-40 dpb/dps
	vaccinated					natural infection
A*01/ S865	35.8	6.38	2.78	9.04	22.2	12.5	8.26	8.33	6.67	20
A*02/ S269	4.42	1.88	1.8	5.17	7.86	3.76	28	11.5	26.2
A*03/ S378	15.1	23.2		19.9	46.2	46.1	5.74	15.6	18.1
T-TM 40-80 dpb/dps
	vaccinated				natural infection
A*01/ S865	9	0	0	3.7	37.5	6.25	30	29.4
A*02/ S269	5.57	7.55	5.3	9.14	6.9	11.8	23.1	15.8
A*03/ S378	17.6	26			12.5	62.1	6.12
T-EM1 20-40 dpb/dps
	vaccinated					natural infection
A*01/ S865	59.5	72.3	93.8	75.5	70.4	43.8	39.7	58.3	53.3	35
A*02/ S269	72	88.4	86.9	89.1	80.4	91.3	68	30.8	50.3
A*03/ S378	77.9	70.2		67.9	45.6	48	66.4	53.1	72.9
T-EM1 40-80 dpb/dps
	vaccinated				natural infection
A*01/ S865	62	72.2	66.7	77.8	37.5	25	20	17.6
A*02/ S269	80.9	75.8	61	73.7	55.2	17.6	7.69	36.8
A*03/ S378	35.3	48			14.6	20.9	22.4

## Sheet: Ext. Figure 9c
Distribution of spike-specific CD8+ T-cell memory subsets TEM2, TEM3 and TEMRA at 20-40, 40-80 and >80 dpb/dps
T-EM2 20-40 dpb/dps
	vaccinated					natural infection
A*01/ S865	0	0	0	0	0	3.12	0	0	0	5
A*02/ S269	0.12	0	0	0.039	0	0	0	0	0
A*03/ S378	0	0.15		0.21	0.07	0.45	0.82	0	0.048
T-EM2 40-80 dpb/dps
	vaccinated				natural infection
A*01/ S865	0	0	0	1.85	0	0	0	0
A*02/ S269	0.12	0	0.76	0.18	1.72	0	0	0
A*03/ S378	0	2			2.08	0.25	0
T-EM2 >80 dpb/dps
	vaccinated										natural infection
A*01/ S865	0	0	0	0	0	0	0	0	0	0	0	0	5.56	0	0	0	0
A*02/ S269	0.49	0	0.18	0	0	0	0.71		0.16	0	0	0	0	0	0	0	0	0	0
A*03/ S378	0.52	0.17		0.22	0.75	0.74	0	0.43	0		0.56	0	0	1.32	0	2.63	0	0	6.25	1.48
T-EM3 20-40 dpb/dps
	vaccinated					natural infection
A*01/ S865	2.03	0	1.39	3.19	0	0	0	0	0	0
A*02/ S269	6.41	0.63	4.5	1.66	3.3	0.58	0	3.85	2.01
A*03/ S378	2.19	2.31		1.07	0.63	2	4.92	3.12	5.38
T-EM3 40-80 dpb/dps
	vaccinated				natural infection
A*01/ S865	3	0	0	0	0	0	0	0
A*02/ S269	5.98	1.89	0.76	0.54	15.5	11.8	0	5.26
A*03/ S378	0	0			2.08	1.78	2.04
T-EM3 >80 dpb/dps
	vaccinated										natural infection
A*01/ S865	0	0	2.63	0	2.22	0	1.71	0	0	0	0	0	0	0	0	0	0
A*02/ S269	2.04	0.9	2.22	1.15	1.46	2	3.2		0.63	1.54	0	0	0	0	4.35	0	0	9.09	2.91
A*03/ S378	1.04	1.38		1.77	2.26	1.93	1.77	2.81	0		3.89	0	0	2.63	2.17	2.63	0	0	0	4.93
TEMRA 20-40 dpb/dps
	vaccinated					natural infection
A*01/ S865	0	0	0	0.53	3.7	0	0	0	0	0
A*02/ S269		0	0.45	0.46	0.26	0.58	0	0	1.34
A*03/ S378	0.55	0.55		0.21	2.23	2.9	3.28	9.38	2.23
TEMRA 40-80 dpb/dps
	vaccinated				natural infection
A*01/ S865	0	0	0	0	0	0	0	0
A*02/ S269	0.41		0	0.36	0	0	0	0
A*03/ S378	0	0			4.17	9.67	2.04
TEMRA >80 dpb/dps
	vaccinated										natural infection
A*01/ S865	0	0	0	0	2.22	0	0.85	0	0	2.78	0	0	0	0	0	3.57	0
A*02/ S269	0.19	0	0.98	3.45	0.42	0	0.71		1.27	1.54	0	0	0	0	0	0	0	0	0.58
A*03/ S378	1.56	0.61		5.99	0	2.08	0.35	1.73	0		6.94	7.69	0	1.32	12.6	2.63	0	0	6.25	2.46
