# Supplementary material for: Rapid and stable mobilization of CD8+ T cells by SARS-CoV-2 mRNA vaccine
Source: Nature. 2021 Jul 28;597(7875):268–73. doi: 10.1038/s41586-021-03841-4 (PMC8426185; doi:10.1038/s41586-021-03841-4)
Supplement: Supplementary file 16 — Source Data Extended Data Fig. 10 [file 41586_2021_3841_MOESM16_ESM.xlsx]

## Sheet: Ext. Figure 10a
nMFI (normalized to naïve CD8+ T cells) of BCL-2 spike-specific non-naïve CD8+ T cells at 20-40, 40-80 and >80 dpb/dps
BCL-2 20-39 dpb/dps
	vaccinated					natural infection
A*01/ S865	0.39	0.37	0.31	0.29	0.37	0.51	0.3	0.33	0.4	0.33
A*02/ S269	0.38	0.3	0.28	0.38	0.47	0.2	0.35	0.32	0.5
A*03/ S378	0.33	0.43		0.38	0.34	0.58	0.21	0.54	0.33
BCL-2 40-80 dpb/dps
	vaccinated					natural infection
A*01/ S865	0.38	0.33	0.34	0.29		0.57	0.81	0.86	0.68	0.75
A*02/ S269	0.41	0.51	0.29	0.59	0.6	0.46	0.37
A*03/ S378	0.44	0.3				0.88	0.64	0.67
BCL-2 >80 dpb/dps
	vaccinated										natural infection
A*01/ S865	0.47	0.35	0.42	0.43	0.58	0.37	0.48	0.58	0.55	0.67	0.67	0.44	0.7	0.77	0.97	0.77		0.79
A*02/ S269	0.6	0.31	0.53	0.51	0.74	0.55	0.49	0.58	0.66	0.61	0.61	0.75	0.71	0.51	0.63
A*03/ S378	0.37	0.39		0.48	0.42	0.65	0.52	0.48	0.73		0.62	1.24	0.48	0.66	0.5	0.54	0.66	0.8	0.93	0.37
TCF1 20-39 dpb/dps
	vaccinated					natural infection
A*01/ S865	18.6	40	29.7	33.1	31.2	69.7	68.7	75	33.3	53.1
A*02/ S269	39.8	38.5	43.6	21.4	23.3	19.6	24.5	78.8	30.3
A*03/ S378	13.7	8.78	42.3	29.6	20.2	4.27	55.2	37	9.25
TCF1 40-80 dpb/dps
	vaccinated					natural infection
A*01/ S865	57.1	81.2	69.2	74.2		92.3	95	65	100	66.7
A*02/ S269	34.3	62.5	72	37.9	37.9	44.4	50	100	94.4
A*03/ S378	58.3	82.9				88.5	22.9	73.4
TCF1 >80 dpb/dps
	vaccinated										natural infection
A*01/ S865	83.3	82.4	48.9	91.7	78	83.3	61.5	100	76	36	52.9	76.9	91.7	96.4	90	94.4	0	50
A*02/ S269	68.9	76.5	46.1	50.9	42.3	72.9	86.5		86.3	49.5	85	85.2	93	71.4	46.7	77
A*03/ S378	87.9	62.2	39	34.2	35.8	17.7	26.7	54.6	47.1		7.85	27.3	67.9	35.1	57.1	33.3	100	77.3	79.2	57

## Sheet: Ext. Figure 10b
CD38 20-39 dpb/dps
	vaccinated					natural infection
A*01/ S865	5.93	20	52.6	26.7	37.5	93.9	88.7	87.5	72.7	34.4
A*02/ S269	22.7	39.8	4.51	31.7	14.2	92.1	64.2	94.2	71.9
A*03/ S378	25.7	38	16.2	17.1	20.4	32.9	88.3	74.1	35.5
CD38 40-80 dpb/dps
	vaccinated					natural infection
A*01/ S865	5.93	20	52.6	26.7	37.5	93.9	88.7	87.5	72.7	34.4
A*02/ S269	22.7	39.8	4.51	31.7	14.2	92.1	64.2	94.2	71.9
A*03/ S378	25.7	38	16.2	17.1	20.4	32.9	88.3	74.1	35.5
CD38 >80 dpb/dps
	vaccinated										natural infection
A*01/ S865	0	20.6	10.6	0	0	0	3.67	0	0	12	52.9	38.5	33.3	21.4	20	33.3		16.7
A*02/ S269	1.81	18.2	12.1	8.18	9.41	5.08	0		1.12	3.74	70	59.3	66.7	51.2	44.9	25	60	12.5	11.5
A*03/ S378	1.1		2.21	8.55	2.83	7.07	6.33	1.3	0		2.73	0	7.14	45.5	6.75	17.9	11.8	63.6	45.8	5.59

## Sheet: Ext. Figure 10c
% of TNF-producing CD8+ T cells in relation to the frequency of spike-specific CD8+ T cells after in vitro expansion
	vaccinated												natural infection
A*01/ S865	0		0.12821	0.44203	0.69309	0.47928	3.70588	0.60062	0	0	0.23239		0	0.59524	0.16601	0.53676	0.50435
A*02/ S269		0.56918	0.75017			0.60051	1.17407	0.14419	0.28981	0.34948	0.61378	0.25442	0.55741	0.71852	0.29032	0.25047	0.56103	0.7018	0.5	0	0.3848	0
A*03/ S378	0.67652	0.47603		0.63469	1.19857	0.49729	0.62043	0.48111	0.99324				0.41538	0.25714	0.64343	0.67956	0.57371	0.53718	0.46658	0.5448	0.13098	0.65153

## Sheet: Ext. Figure 10d
Polyfunctionality of the respective spike-specific CD8+ T cells
A*01/S865
	vaccinated										natural infection
IFNy+ TNF +	0	0.03906	0.03696	0.19949	0.078	0.26518	0.06957	0	0.01024	0.21127	0	0.12406	0.02648	0.05207	0.05286	0.06761	0.05507
CD107a+ IFNy+	0	0	0.01594	0.00512	0.0479	0	0.06025	0.09583	0.09291	0.15602	0	0.01584	0.27668	0.05025	0.20221	0.28977	0.10663
CD107a+ TNF+	0	0	0.06014	0.08082	0.07928	0.47059	0.04658	0	0.23622	0.89965	0	0.02476	0	0.20058	0.04779	0.02159	0.07536
CD107a+ IFNy+ TNF+	0	0.08581	0.12319	0.33158	0.3027	2.44753	0.4913	0.06875	0.17323	1.72821	0	0.42406	0.17014	0.42049	0.39844	0.3678	0.39072
A*02/S269
	vaccinated									natural infection
IFNy+ TNF +	0.09469	0.06733	0.2288	0.00833	0.11445	0.01446	0.10847	0.14418	0.008	0.12032	0.01746	0.06452	0.06863	0.16984	0.21198	0.01206	0	0.02256	0
CD107a+ IFNy+	0.03219	0.0731	0.06064	0.03256	0.03585	0.00062	0.01451	0.05824	0.00786	0.04385	0.0291	0.10887	0.04299	0.03094	0.02036	0.00692	0.09231	0.056	0
CD107a+ TNF+	0.0726	0.11107	0.02723	0.15602	0.09419	0.14968	0.03222	0.06364	0.11194	0.04984	0.02063	0.05565	0.03355	0.03846	0.01222	0.1087	0.06923	0.0992	0
CD107a+ IFNy+ TNF+	0.33952	0.52628	0.29962	0.16081	0.1674	0.05287	0.05565	0.35511	0.02279	0.29694	0.67725	0.19677	0.05168	0.31398	0.46228	0.34585	0.10192	0.244	0
A*03/S378
	vaccinated								natural infection
IFNy+ TNF +	0.10656	0.02828	0.10627	0.29048	0.13369	0.20518	0.0237	0.24214	0.03115	0.01093	0.05499	0.05618	0.00969	0.08214	0.03599	0.0543	0.00224	0.14509
CD107a+ IFNy+	0.02491	0.01013	0.0428	0.01286	0.06549	0.06223	0.00244	0.00283	0.00615	0.03	0.04276	0.08619	0.02826	0.01879	0.00913	0.01733	0.00224	0.09356
CD107a+ TNF+	0.09515	0.17333	0.08081	0.20926	0.06949	0.06297	0.17556	0.12862	0.00769	0.06286	0.08151	0.08707	0.0998	0.07038	0.10411	0.23914	0.00101	0.0408
CD107a+ IFNy+ TNF+	0.37113	0.16049	0.40557	0.39524	0.23736	0.26128	0.19889	0.45432	0.46538	0.28571	0.42094	0.528	0.45195	0.33812	0.30147	0.14439	0.11083	0.43531
